# Supplementary material for: Meta-analysis of the efficacy and safety of Ginkgolide Meglumine Injection combined with Butylphthalide in the treatment of Acute Ischemic Stroke
Source: PLoS One. 2024 Jan 5;19(1):e0296508. doi: 10.1371/journal.pone.0296508 (PMC10769014; doi:10.1371/journal.pone.0296508)
Supplement: S1 Data — (XLSX) [file pone.0296508.s006.xlsx]

## Sheet: The characteristics of Baseline
Study (years)	Group	Number	Men	Women	Age (years)	Mean ± sd	Treatments	Outcome index	Time from onset to admission (mean ± sd)	Hypertension	Coronary disease	Atrial Fibrillation	Heart Failure	Diabetes	Hyperlipemia	Baseline NIHSS score
CHEN ZZ 2021	T	44	23	21	52-74	63.21±2.32	GMI (25mg, qd, 28d) + BSC (200 mg, tid, 28d)	1. Traditional Chinese Medicine Syndrome Points 2. NIHSS score	1-4 (2.53±0.37)	—	—	—	—	—	—	16.53±2.76
	C	44	22	22	53-76	64.15 ±2.41	BSC (200mg, tid, 28d)		1-4 (2.54±0.42)	—	—	—	—	—	—	16.45±2.44
FAN QQ 2018	T	43	24	19	41-77	55.3±9.7	GMI (25mg, qd, 7-14d) + BSC (200mg, tid, 20)	1. Effective rate 2. Hemodynamic indicators 3. Adverse reactions	4.5-20.0 (13.6±2.5)	—	—	—	—	—	—	14.4±5.2
	C	43	25	18	42-78	56.1±9.4	GMI (25mg, qd, 20)		5.0-21.0 (14.0±2.6)	—	—	—	—	—	—	14.8±6.7
GUO CL 2020	T	55	26	29	—	56.12±5.17	GMI (25mg, bid, 14d) + BI (25mg, bid, 14d)	1. Effective rate 2. NIHSS/ ADLscore 3. NSE and Hcy levels 4. Adverse reactions	17.81±2.94	—	—	—	—	—	—	8.91±2.21
	C	55	29	26	—	57.17±5.41	BI (25mg, bid, 14d)		17.76±2.03	—	—	—	—	—	—	9.05±1.99
GUO W 2022	T	42	22	20	39-74	58.32±10.83	GMI (25mg, qd, 14d) + BI (25mg, qd, 14d)	1. Effective rate 2. NIHSS score 3. Oxidative stress factors 3. Inflammatory factors 4. Adverse reactions	1-6 (3.34±0.45)	8	—	—	—	4	—	16.79±6.10
	C	43	24	19	38-75	58.40±10.77	BI (25mg, qd, 14d)		1-6 (3.38±0.46)	10	—	—	—	3	—	17.02±6.14
HOU ZB 2020	T	60	31	29	48-81	65.37±10.69	GMI (25mg, qd, 14d) + BI (25mg, bid, 14d)	1. Effective rate 2. NIHSS score 3. Adverse reactions	2.5-12 (6.0±0.57)	42	—	—	—	20	6	13.28±4.55
	C	60	32	28	49-80	65.08±10.41	BI (25mg, bid, 14d)		2.4-13 (6.2±0.43)	48	—	—	—	23	5	13.06±4.79
HU JP 2021	T	46	35	11	—	62.27±3.68	GMI (25mg, qd, 28d) + BSC (60mg, bid, 28d)	1. Effective rate 2. NIHSS/Fugl-Meyer score、Barthel index 3. GABA/Gly/Hcy levels 4. Content of neurotransmitters and cytokines	4.12±1.22	20	—	—	—	12	9	14.53±3.97
	C	46	37	9	—	62.35±3.59	BSC (60mg, bid, 28d)		4.23±1.06	22	—	—	—	13	8	14.35±3.69
JIAO J 2023	T	30	—	—	57-67	61.3±2.1	GMI (25mg, qd, 14d) + BI (25mg, bid, 14d)	1. Effective rate 2. NIHSS/quality of life score 3. Inflammatory factors	1.15±0.22	—	—	—	—	—	—	—
	C	30	—	—	58-68	61.1±1.8	BI (25mg, bid, 14d)		1.13±0.18	—	—	—	—	—	—	—
LIANG CC 2022	T	35	20	15	45-92	63.91±1.23	GMI (25mg, qd, 14d) + BI (25mg, bid, 14d)	1. Effective rate 2. NIHSS score 3. Hemorheology index 4. Adverse reactions	5.43±1.32	—	—	—	—	—	—	25.98±2.23
	C	35	19	16	45-92	63.92±1.21	BI (25mg, bid, 14d)		5.44±1.31	—	—	—	—	—	—	26.32±2.17
LI NJ 2020	T	51	28	23	31-78	56.32±6.32	GMI (30mg, bid, 7d) + BI (25mg, bid, 7d)	1. Effective rate 2. NIHSS、BI score 3. BNP and D-dimer levels 4. Adverse reactions	<24	34	7	—	—	14	—	15.6±2.2
	C	51	29	22	32-79	56.40±6.35	BI (25mg, bid, 7d)		<24	35	6	—	—	13	—	15.5±2.3
LIU BC 2021	T	40	20	20	40-68	53.21±1.58	GMI (25mg, qd, 14d) + BI (25mg, bid, 60d)	1. Effective rate 2. ALD/ESS score 3. Adverse reactions	5.52±1.62	14	11	—	—	—	15	—
	C	40	21	19	40-69	53.19±1.62	BI (25mg, bid, 60d)		5.48±1.59	14	12	—	—	—	14	—
LIU J 2019	T	34	19	15	46-73	57.9±4.3	GMI (25mg, bid, 14d) + BI (25mg, bid, 14d)	1. Effective rate 2. NIHSS score 3. Adverse reactions	—	—	—	—	—	—	—	9.30±2.1
	C	34	16	18	43-75	56.3±5.4	BI (25mg, bid, 14d)		—	—	—	—	—	—	—	8.78±3.0
LIU Y 2021	T	30	16	14	49-87	68.3±9.7	GMI (25mg, qd, 14d) + BSC (25mg, bid,14d)	1. NIHSS/mRS score	—	—	—	—	—	—	—	5.13±2.047
	C	30	16	14	48-85	66.4±11.5	GMI (25mg, qd, 14d)		—	—	—	—	—	—	—	4.97±1.829
LI X 2021	T	36	22	14	—	50.5±4.7	GMI (25mg, qd, 14d) + BI (25mg, bid, 14d)	1. Effective rate 2. NIHSS score	13.94±5.25	—	—	—	—	—	—	20.4±4.5
	C	36	20	16	—	50.3±4.9	BI (25mg, bid,14d)		13.92±5.23	—	—	—	—	—	—	20.1±4.8
LUO W 2022	T	64	35	29	48-76	64.3±7.9	GMI (25mg, qd, 14d) + BSC (200mg, tid, 20d)	1. Effective rate 2. NIHSS/ADL score 3. Inflammatory factors 4. Adverse reactions	≤4	—	—	—	—	23	19	18.3±4.9
	C	63	33	30	49-78	64.5±8.7	BSC (200mg, tid, 20d)		≤4	—	—	—	—	24	18	18.5±3.7
QIN RF 2020	T	60	32	28	48-82	67.39±2.53	GMI (25mg, qd, 14d) + BI (25mg, bid, 14d)	1. Effective rate 2. NIHSSscore	7-30 (19.35±3.67)	—	—	—	—	—	—	17.48±2.75
	C	60	31	29	49-81	67.75±2.35	BI (25mg, bid, 14d)		8-29 (19.65±3.13)	—	—	—	—	—	—	17.37±2.53
QIU XL 2022	T	53	27	26	46-80	63.93±2.25	GMI (25mg, qd, 14d) + BI (25mgl, bid, 14d)	1. Effective rate 2. NIHSS/ESS/MMSE/ADL score 3. Clinical indicators 4. Adverse reactions	2-8 (5.55±0.13)	—	—	—	—	—	—	10.66±1.37
	C	53	30	23	45-78	63.47±2.19	BI (25mg, bid, 14d)		3-8 (5.23±0.12)	—	—	—	—	—	—	10.59±1.36
SHI XJ 2021	T	63	32	31	45-81	65.13±7.29	GMI (25mg, qd, 14d) + BI (25mg, bid, 14d)	1. Effective rate 2. NIHSS/BI score 3. Hemorheology indicators 4. Number of lateral Cyclic number 5. Classification of collateral circulation	<48	—	—	—	—	—	—	13.36±2.58
	C	63	35	28	45-79	64.23±6.18	BI (25mg, bid, 14d)		<48	—	—	—	—	—	—	12.87±1.46
SONG CY 2022	T	60	32	28	46-62	53.69±2.83	GMI (25mg, qd, 14d) + BSC (200mg, tid, 14d)	1. NIHSS score 2. Oxidative stress factors 3. Inflammatory factors	3-16 (9.52±1.15)	—	—	—	—	—	—	10.61±2.69
	C	60	35	25	45-62	53.56±2.81	BSC (200mg, tid, 14d)		2-16 (9.31±1.12)	—	—	—	—	—	—	10.78±2.81
SONG YQ 2021	T	52	30	22	53-78	63.55±3.21	GMI (25mg, qd, 14d) + BI (25mg, bid, 14d)	1. Effective rate 2. NIHSS score 3. Hemorheology index 4. Adverse reactions	9-22 (14.65±2.11)	—	20	22	10	—	—	17.65±2.14
	C	52	31	21	55-78	63.52±3.18	BI (25mg, bid, 14d)		9-22 (14.62±2.07)	—	18	23	11	—	—	17.68±2.17
WENG GM 2019	T	30	17	13	42-75	63.55±11.82	GMI (25mg, qd, 90d) + BSC (200mg, tid, 90d)	1. Effective rate 2. NIHSS score 3. Adverse reactions	4-39 (18.58±6.03)	8	—	—	—	6	—	10.55±4.28
	C	30	18	12	43-78	63.49±11.92	BSC(200mg, tid, 90d)		4-48 (18.39±5.98)	9	—	—	—	7	—	10.62±4.37
XIAO H 2020	T	41	28	13	42-85	62.15±6.45	GMI (25mg, qd, 14d) + BI (25mg, bid, 14d)	1. Effective rate 2. NIHSS score 3. Coagulation function 4. hcy and D-dimer levels 5. Prognosis	6~72	9	—	—	—	9	6	16.15±3.55
	C	41	29	12	39-80	61.37±6.44	BI (25mg, bid, 14d)		6~72	9	—	—	—	7	5	15.33±3.52
YANG ZM 2020	T	48	25	23	20-76	58.65±2.16	GMI (25mg, qd, 60d) + BI (25mg, bid, 60d)	1. Effective rate 2. NIHSS/ADL score 3. Adverse reactions	2-12 (5.03±0.65)	11	4	—	—	—	7	14.95±1.16
	C	48	22	26	20-76	58.61±2.13	BI (25mg, bid, 60d)		2-12 (5.01±0.63)	12	4	—	—	—	7	14.92±1.13
ZHANG H 2022	T	40	28	12	—	58.42±5.41	GMI (25mg, qd, 14d) + BSC (200mg, tid, 14d)	1. Effective rate 2. NIHSS/ADL/MMSE score 3. Blood monitoring indicators 4. Adverse reactions	41.62±1.43	—	—	—	—	—	—	28.73±3.16
	C	40	26	14	—	57.15±7.21	BSC (200mg, tid, 14d)		42.43±1.52	—	—	—	—	—	—	29.24±3.21
ZHANG Y 2022	T	49	27	22	46-75	62.7±5.5	GMI (25mg, qd, 7-14d) + BSC (200mg, tid, 20d)	1. NIHSS score 2. Hemodynamic related indicators 3. Inflammatory factors 4. Adverse reactions 5. Late ecurernce	≤24	30	—	5	—	18	—	19.88±1.425
	C	49	26	23	47-73	61.3±5.2	BSC (200mg, tid, 20d)		≤24	32	—	6	—	17	—	19.67±1.35
ZHENG WW 2018	T	45	23	22	—	57.43±7.29	GMI (25mg, bid, 14d) + BI (25mg, bid, 60d)	1. Effective rate 2. ADL/ESS score 3. Adverse reactions	5.68±2.29	12	5	—	—	—	8	—
	C	45	24	21	—	57.31±7.21	BI (25mg, bid, 60d)		5.59±2.17	10	6	—	—	—	10	—

## Sheet: effective rate
			Experimental		Control
			E	T	E	T
	1	FAN QQ 2018	39	43	31	43
	2	GUO CL 2020	48	55	40	55
	3	GUO W 2022	38	42	31	43
	4	HOU ZB 2020	58	60	50	60
	5	HU JP 2021	44	46	43	46
	6	JIAO J 2023	29	30	25	30
	7	LI NJ 2020	48	51	40	51
	8	LI X 2021	34	36	26	36
	9	LIU BC 2021	37	40	30	40
	10	LIU J 2019	32	34	25	34
	11	LUO W 2022	55	64	44	63
	12	QIN RF 2020	56	60	44	60
	13	SHI XJ 2021	57	63	48	63
	14	SONG YQ 2021	49	52	42	52
	15	WENG GM 2019	28	30	22	30
	16	XIAO H 2020	37	41	30	41
	17	YANG ZM 2020	46	48	39	48
	18	ZHANG H 2022	38	40	31	40
	19	ZHENG WW 2018	40	45	30	45

## Sheet: NIHSS
	Experimental			Control
	Mean	SD	Total	Mean	SD	Total
CHEN ZZ 2021	5.64	0.76	44	8.55	1.21	44
GUO CL 2020	4.07	1.45	55	5.25	1.78	55
GUO W 2022	7.15	1.33	42	11.23	2.1	43
HOU ZB 2020	7.32	1.56	60	8.49	1.75	60
HU JP 2021	7.96	4.52	46	12.17	3.07	46
JIAO J 2023	9.31	2.21	30	10.03	2.57	30
LI NJ 2020	5.6	1.1	51	6.8	1.4	51
LI X 2021	11.4	3.4	36	15.6	4.6	36
LIU J 2019	4.07	1.86	34	5.24	2.17	34
LIU Y 2021	3.03	1.586	30	3.13	1.167	30
LUO W 2022	8.4	1.6	64	10.5	2.4	63
QIN RF 2020	6.37	1.63	60	11.53	1.45	60
QIU XL 2022	2.15	1.11	53	4.29	1.2	53
SHI XJ 2021	6.01	1.5	63	8.5	2.01	63
SONG CY 2022	4.1	1.23	60	6.43	1.85	60
SONG YQ 2021	6.89	1.22	52	7.85	1.58	52
WENG GM 2029	3.16	0.42	30	3.75	0.38	30
XIAO H 2020	8.49	2.23	41	12.4	3.17	41
YANG ZM 2020	5.59	1.02	48	8.86	1.06	48
ZHANG H 2022	14.12	2.73	40	20.34	3.45	40
ZHANG Y 2022	5.66	0.38	49	9.72	0.84	49

## Sheet: ADL
	Experimental			Control
	Mean	SD	Total	Mean	SD	Total
GUO CL 2020	55.18	10.12	55	41.87	9.81	55
LIU BC 2021	57.01	9.68	63	39.18	8.12	63
LUO W 2022	65.7	9.4	64	53.2	8.6	64
QIU XL 2022	55.62	4.76	53	40.24	4.32	53
ZHANG H 2022	45.34	5.42	40	30.68	4.63	40
ZHENG WW 2018	56.92	9.79	45	39.22	7.97	45

## Sheet: CRP
		Experimental			Control
		Mean	SD	Total	Mean	SD	Total
	GUO W 2022	4.03	1.03	42	5.45	1.78	43
	LUO W 2022	8.36	2.73	64	12.69	3.17	63
	SONG CY 2022	6.13	1.1	60	9.39	1.91	60
	ZHANG H 2022	7.13	2.14	40	10.62	3.21	40
	ZHANG Y 2022	13.25	1.31	49	21.62	1.54	49

## Sheet: TNF-α
			Experimental			Control
			Mean	SD	Total	Mean	SD	Total
		HU JP 2021	109.41	3.28	46	144.57	4.63	46
		JIAO J 2023	86.29	11.21	30	93.49	12.26	30
		LUO W 2022	1.76	0.33	63	2.05	0.41	64
		SONG CY 2022	21.03	4.52	60	30.75	6.98	60

## Sheet: plasma viscosity
			Experimental			Control
			Mean	SD	Total	Mean	SD	Total
		LIANG CC 2022	1.62	0.23	35	1.83	0.15	35
		SHI XJ 2021	1.21	0.14	63	1.39	0.18	63
		SONG YQ 2021	1.32	0.25	52	1.49	0.31	52
		ZHANG Y 2022	1.47	0.42	49	1.95	0.84	49

## Sheet: Homocysteine
			Experimental			Control
			Mean	SD	Total	Mean	SD	Total
		GUO CL 2020	10.32	1.55	55	15.48	2.18	55
		HU JP 2021	175.17	15.43	46	127.02	9.89	46
		XIAO H 2020	11.52	3.2	41	17.48	2.17	41
		ZHANG H 2022	14.21	2.87	40	19.24	4.24	40

## Sheet: Adverse reactions
	Overall adverse reactions
		Experimental		Control				Adverse reactions	Experimental	Control
		E	T	E	T			nausea、vomiting	26	32
	FAN QQ 2018	6	43	4	43			gastrointestinal reactions(abdominal pain、diarrhea)	17	13
	GUO CL 2020	10	55	7	55			abnormal liver and kidney function	7	5
	HOU ZB 2020	2	60	1	60			coagulation abnormalities	6	11
	LIANG CC 2022	1	35	8	35			fever	5	0
	LI NJ 2020	4	51	5	51			elevated transaminases	3	4
	LIU BC 2021	5	40	4	40			rash	3	6
	LIU J 2019	1	34	2	34			chest tightness	2	1
	QIU XL 2022	2	53	8	53			hypotension	2	1
	SONG YQ 2021	4	52	3	52			sinus arrhythmia	1	1
	WENG GM 2019	7	30	3	30			dizziness	1	0
	YANG ZM 2020	5	48	7	48			decreased appetite	1	2
	ZHANG H 2022	7	40	8	40			gum bleeding	0	2
	ZHANG Y 2022	10	49	9	49			Total	74	78
	ZHENG WW 2018	10	45	9	45
